# Supplementary material for: Optimal Woven EndoBridge (WEB) Device Size Selection Using Automated Volumetric Software
Source: Brain Sci. 2021 Jul 8;11(7):901. doi: 10.3390/brainsci11070901 (PMC8307121; doi:10.3390/brainsci11070901)
Supplement: Supplementary file 1 [file brainsci-11-00901-s001.zip]

Archive with 1 entries (1 files):
- brainsci-1278795-supplementary.pdf
